# Supplementary material for: Efficacy of Body Representation Rehabilitation Training for Adults with Unilateral Brain Damage: A Preliminary Study
Source: Brain Sci. 2025 Jan 30;15(2):140. doi: 10.3390/brainsci15020140 (PMC11853476; doi:10.3390/brainsci15020140)
Supplement: Supplementary file 1 [file brainsci-15-00140-s001.zip]

Archive with 1 entries (1 files):
- brainsci-3429213-supplementary.pdf
